# Supplementary material for: Neuromuscular Electrical Stimulation in Brachial Plexus Birth Injury Rehabilitation: A Systematic Review
Source: Medicina (Kaunas). 2026 Jun 11;62(6):1143. doi: 10.3390/medicina62061143 (PMC13304322; doi:10.3390/medicina62061143)
Supplement: Supplementary file 1 [file medicina-62-01143-s001.zip]

Archive with 2 entries (2 files):
- File S1. Search Strategy.pdf
- File S2. PRISMA- Checklist.pdf
